# Supplementary material for: Effect of Moderate Beer Intake on the Lipid Composition of Human Red Blood Cell Membranes
Source: Nutrients. 2024 Oct 18;16(20):3541. doi: 10.3390/nu16203541 (PMC11510343; doi:10.3390/nu16203541)
Supplement: Supplementary file 1 [file nutrients-16-03541-s001.zip]

Archive with 1 entries (1 files):
- nutrients-3261902-supplementary.pdf
